# Supplementary material for: Design and Transition of an Emergency E-Learning Pathology Course for Medical Students—Evaluation of a Novel Course Concept
Source: Eur J Investig Health Psychol Educ. 2023 Jan 9;13(1):112–29. doi: 10.3390/ejihpe13010008 (PMC9858035; doi:10.3390/ejihpe13010008)
Supplement: Supplementary file 1 [file ejihpe-13-00008-s001.zip]

Archive with 1 entries (1 files):
- ejihpe-2084739-supplementary.pdf
